# Supplementary material for: Reassessing the substrate specificities of the major Staphylococcus aureus peptidoglycan hydrolases lysostaphin and LytM
Source: eLife. 2024 Nov 4;13:RP93673. doi: 10.7554/eLife.93673 (PMC11534333; doi:10.7554/eLife.93673)
Supplement: Figure 2—source data 1. [file elife-93673-fig2-data1.xlsx]

## Sheet: Sheet1
Time	Ctr	Ctr	Ctr	Ctr	LSS	LSS	LSS	LSS	LytM	LytM	LytM	LytM	LytU	LytU	LytU	LytU		Time	Ctr	Ctr	Ctr	Ctr	LSS	LSS	LSS	LSS	LytM	LytM	LytM	LytM	LytU	LytU	LytU	LytU
00:00:14	0.962	0.978	0.981	0.98	0.839	0.858	0.87	0.864	0.979	0.968	0.962	0.991	0.962	0.966	0.953	0.945		00:00:14	0.976	0.974	0.976	0.97	0.841	0.843	0.845	0.832	0.959	0.955	0.986	0.931	0.925	0.95	0.966	0.967
00:02:33	0.973	0.973	0.981	0.976	0.919	0.929	0.934	0.929	0.966	0.956	0.939	0.961	0.959	0.968	0.956	0.956		00:02:33	0.967	0.967	0.967	0.968	0.915	0.921	0.915	0.927	0.937	0.926	0.949	0.932	0.911	0.952	0.959	0.956
00:04:33	0.971	0.97	0.979	0.975	0.892	0.898	0.907	0.899	0.959	0.949	0.93	0.952	0.96	0.967	0.955	0.956		00:04:33	0.967	0.966	0.968	0.969	0.891	0.889	0.886	0.896	0.929	0.917	0.94	0.924	0.91	0.951	0.957	0.957
00:06:33	0.97	0.969	0.979	0.974	0.863	0.868	0.877	0.867	0.952	0.942	0.923	0.946	0.959	0.966	0.954	0.955		00:06:33	0.967	0.966	0.968	0.97	0.858	0.855	0.852	0.861	0.923	0.911	0.937	0.918	0.91	0.951	0.956	0.957
00:08:33	0.97	0.968	0.978	0.973	0.828	0.831	0.84	0.828	0.946	0.937	0.917	0.941	0.96	0.965	0.953	0.955		00:08:33	0.967	0.964	0.966	0.967	0.818	0.81	0.808	0.818	0.918	0.905	0.932	0.912	0.909	0.95	0.956	0.957
00:10:33	0.969	0.967	0.978	0.972	0.779	0.776	0.793	0.771	0.942	0.931	0.913	0.936	0.958	0.965	0.953	0.954		00:10:33	0.966	0.963	0.966	0.966	0.757	0.749	0.739	0.763	0.913	0.9	0.928	0.908	0.908	0.95	0.956	0.957
00:12:33	0.968	0.966	0.976	0.972	0.714	0.72	0.725	0.702	0.938	0.928	0.909	0.931	0.958	0.964	0.952	0.953		00:12:33	0.965	0.963	0.965	0.965	0.705	0.713	0.678	0.698	0.908	0.895	0.923	0.903	0.908	0.949	0.954	0.955
00:14:33	0.968	0.966	0.976	0.971	0.667	0.672	0.649	0.678	0.933	0.924	0.905	0.927	0.957	0.963	0.952	0.953		00:14:33	0.964	0.962	0.965	0.964	0.644	0.6	0.626	0.629	0.905	0.891	0.92	0.899	0.906	0.948	0.953	0.955
00:16:33	0.966	0.966	0.975	0.97	0.576	0.595	0.617	0.62	0.929	0.92	0.901	0.923	0.957	0.963	0.951	0.952		00:16:33	0.963	0.961	0.964	0.964	0.536	0.525	0.501	0.562	0.899	0.886	0.915	0.894	0.906	0.948	0.952	0.954
00:18:33	0.967	0.964	0.975	0.97	0.573	0.529	0.621	0.507	0.926	0.916	0.897	0.919	0.956	0.962	0.95	0.952		00:18:33	0.963	0.961	0.964	0.964	0.496	0.473	0.473	0.504	0.895	0.882	0.91	0.89	0.906	0.947	0.953	0.953
00:20:33	0.966	0.964	0.974	0.97	0.455	0.496	0.638	0.516	0.922	0.912	0.892	0.914	0.955	0.961	0.949	0.951		00:20:33	0.962	0.96	0.963	0.964	0.441	0.423	0.405	0.449	0.889	0.877	0.906	0.884	0.904	0.947	0.952	0.953
00:22:33	0.966	0.964	0.973	0.969	0.416	0.432	0.461	0.476	0.918	0.907	0.889	0.911	0.956	0.962	0.95	0.951		00:22:33	0.962	0.96	0.963	0.963	0.413	0.42	0.378	0.387	0.885	0.872	0.901	0.88	0.904	0.949	0.951	0.953
00:24:33	0.966	0.963	0.973	0.969	0.415	0.429	0.388	0.394	0.913	0.902	0.884	0.907	0.955	0.962	0.949	0.951		00:24:33	0.962	0.959	0.962	0.962	0.392	0.357	0.359	0.365	0.881	0.867	0.895	0.874	0.903	0.949	0.951	0.952
00:26:33	0.965	0.964	0.973	0.968	0.37	0.397	0.362	0.413	0.91	0.899	0.88	0.902	0.954	0.962	0.949	0.951		00:26:33	0.961	0.96	0.963	0.961	0.334	0.331	0.347	0.334	0.875	0.861	0.89	0.869	0.903	0.949	0.95	0.951
00:28:33	0.964	0.963	0.972	0.968	0.333	0.343	0.358	0.349	0.905	0.895	0.875	0.898	0.954	0.961	0.948	0.95		00:28:33	0.96	0.959	0.962	0.961	0.312	0.31	0.303	0.308	0.87	0.856	0.885	0.863	0.903	0.948	0.95	0.952
00:30:33	0.964	0.963	0.972	0.967	0.321	0.322	0.319	0.309	0.9	0.89	0.87	0.893	0.953	0.96	0.948	0.949		00:30:33	0.96	0.958	0.961	0.961	0.294	0.291	0.283	0.287	0.865	0.851	0.88	0.858	0.903	0.948	0.95	0.951
00:32:33	0.963	0.962	0.972	0.968	0.298	0.297	0.298	0.293	0.896	0.886	0.865	0.889	0.954	0.96	0.948	0.95		00:32:33	0.96	0.958	0.961	0.96	0.275	0.268	0.264	0.266	0.859	0.846	0.874	0.852	0.903	0.948	0.95	0.951
00:34:33	0.964	0.962	0.972	0.967	0.277	0.28	0.284	0.275	0.892	0.881	0.861	0.885	0.954	0.959	0.947	0.949		00:34:33	0.959	0.957	0.961	0.961	0.258	0.251	0.247	0.254	0.852	0.839	0.869	0.847	0.902	0.947	0.95	0.951
00:36:33	0.963	0.962	0.971	0.967	0.264	0.263	0.27	0.26	0.887	0.876	0.856	0.88	0.954	0.959	0.947	0.949		00:36:33	0.958	0.957	0.961	0.96	0.245	0.237	0.236	0.238	0.847	0.833	0.863	0.841	0.902	0.947	0.949	0.95
00:38:33	0.962	0.961	0.971	0.967	0.252	0.248	0.255	0.246	0.882	0.872	0.85	0.875	0.953	0.959	0.947	0.949		00:38:33	0.959	0.956	0.96	0.96	0.235	0.227	0.224	0.23	0.841	0.827	0.857	0.835	0.902	0.946	0.949	0.95
00:40:33	0.962	0.961	0.97	0.966	0.24	0.241	0.244	0.235	0.878	0.866	0.846	0.869	0.952	0.959	0.946	0.949		00:40:33	0.958	0.957	0.959	0.96	0.222	0.218	0.216	0.22	0.835	0.82	0.85	0.828	0.902	0.946	0.948	0.949
00:42:33	0.962	0.961	0.969	0.966	0.228	0.228	0.229	0.225	0.873	0.862	0.841	0.865	0.952	0.958	0.946	0.948		00:42:33	0.957	0.956	0.959	0.959	0.214	0.209	0.207	0.21	0.828	0.814	0.845	0.822	0.901	0.945	0.948	0.949
00:44:33	0.961	0.96	0.97	0.965	0.22	0.219	0.222	0.219	0.867	0.857	0.835	0.859	0.952	0.958	0.945	0.948		00:44:33	0.958	0.956	0.958	0.959	0.206	0.203	0.202	0.204	0.823	0.807	0.838	0.814	0.9	0.945	0.947	0.949
00:46:33	0.961	0.96	0.969	0.965	0.212	0.212	0.214	0.21	0.863	0.852	0.83	0.855	0.952	0.958	0.945	0.947		00:46:33	0.957	0.955	0.959	0.958	0.202	0.197	0.196	0.198	0.816	0.8	0.832	0.809	0.9	0.945	0.947	0.949
00:48:33	0.961	0.96	0.968	0.965	0.206	0.206	0.209	0.205	0.858	0.846	0.825	0.849	0.95	0.957	0.945	0.947		00:48:33	0.957	0.955	0.958	0.958	0.196	0.192	0.191	0.194	0.81	0.794	0.825	0.801	0.9	0.944	0.946	0.948
00:50:33	0.961	0.959	0.968	0.965	0.201	0.2	0.204	0.201	0.853	0.841	0.819	0.844	0.951	0.957	0.945	0.946		00:50:33	0.956	0.954	0.958	0.957	0.191	0.188	0.186	0.187	0.803	0.787	0.819	0.794	0.899	0.944	0.946	0.948
00:52:33	0.96	0.959	0.969	0.964	0.196	0.196	0.198	0.195	0.848	0.836	0.815	0.839	0.95	0.956	0.945	0.946		00:52:33	0.956	0.955	0.958	0.957	0.187	0.185	0.185	0.184	0.797	0.781	0.813	0.787	0.899	0.943	0.946	0.948
00:54:33	0.96	0.959	0.968	0.964	0.192	0.191	0.195	0.191	0.843	0.831	0.809	0.833	0.95	0.955	0.944	0.945		00:54:33	0.956	0.954	0.957	0.957	0.183	0.183	0.179	0.18	0.79	0.773	0.805	0.78	0.899	0.943	0.945	0.948
00:56:33	0.96	0.958	0.968	0.964	0.189	0.188	0.19	0.187	0.838	0.826	0.803	0.828	0.949	0.956	0.943	0.945		00:56:33	0.956	0.955	0.957	0.956	0.181	0.18	0.176	0.177	0.783	0.766	0.798	0.773	0.899	0.942	0.945	0.948
00:58:33	0.959	0.958	0.967	0.963	0.186	0.185	0.186	0.184	0.833	0.82	0.797	0.822	0.948	0.955	0.943	0.945		00:58:33	0.956	0.955	0.957	0.956	0.178	0.178	0.174	0.175	0.777	0.759	0.791	0.765	0.898	0.943	0.945	0.948
01:00:33	0.96	0.958	0.968	0.963	0.184	0.182	0.183	0.181	0.828	0.815	0.792	0.818	0.949	0.955	0.943	0.944		01:00:33	0.957	0.955	0.956	0.956	0.176	0.176	0.172	0.173	0.77	0.751	0.782	0.758	0.897	0.943	0.946	0.948
01:02:33	0.959	0.958	0.968	0.963	0.181	0.179	0.181	0.179	0.822	0.809	0.787	0.812	0.948	0.954	0.942	0.945		01:02:33	0.956	0.955	0.956	0.956	0.174	0.175	0.17	0.17	0.762	0.745	0.775	0.751	0.897	0.942	0.945	0.948
01:07:52	0.958	0.957	0.966	0.962	0.175	0.178	0.175	0.173	0.808	0.795	0.771	0.796	0.947	0.953	0.942	0.943		01:07:52	0.957	0.955	0.955	0.954	0.169	0.171	0.164	0.166	0.744	0.726	0.756	0.732	0.896	0.941	0.944	0.948
01:12:52	0.958	0.955	0.965	0.961	0.17	0.169	0.17	0.168	0.794	0.78	0.756	0.782	0.946	0.953	0.941	0.942		01:12:52	0.955	0.953	0.955	0.953	0.163	0.165	0.161	0.162	0.726	0.707	0.738	0.712	0.895	0.939	0.941	0.945
01:17:52	0.956	0.955	0.964	0.961	0.166	0.165	0.166	0.164	0.779	0.765	0.74	0.766	0.946	0.951	0.941	0.941		01:17:52	0.953	0.951	0.954	0.953	0.159	0.16	0.157	0.158	0.71	0.689	0.72	0.695	0.895	0.939	0.941	0.945
01:22:52	0.956	0.954	0.964	0.96	0.163	0.161	0.163	0.161	0.764	0.749	0.725	0.751	0.945	0.95	0.939	0.941		01:22:52	0.953	0.95	0.953	0.952	0.156	0.156	0.154	0.155	0.692	0.671	0.703	0.677	0.894	0.937	0.941	0.943
01:27:52	0.956	0.953	0.963	0.959	0.16	0.158	0.16	0.158	0.749	0.735	0.708	0.736	0.944	0.95	0.938	0.939		01:27:52	0.953	0.95	0.952	0.951	0.153	0.152	0.151	0.152	0.676	0.654	0.685	0.659	0.893	0.937	0.939	0.942
01:32:52	0.955	0.952	0.962	0.959	0.157	0.155	0.157	0.155	0.734	0.719	0.693	0.72	0.944	0.949	0.938	0.939		01:32:52	0.951	0.95	0.951	0.951	0.15	0.15	0.148	0.149	0.658	0.637	0.668	0.643	0.894	0.936	0.94	0.942
01:37:52	0.954	0.952	0.961	0.958	0.154	0.153	0.154	0.152	0.718	0.703	0.677	0.703	0.942	0.949	0.937	0.939		01:37:52	0.951	0.949	0.95	0.95	0.147	0.149	0.145	0.146	0.642	0.621	0.653	0.627	0.894	0.937	0.94	0.942
01:42:52	0.953	0.951	0.96	0.957	0.151	0.15	0.151	0.15	0.704	0.687	0.663	0.689	0.942	0.947	0.936	0.938		01:42:52	0.951	0.95	0.95	0.948	0.145	0.147	0.142	0.144	0.625	0.602	0.636	0.612	0.893	0.937	0.94	0.943
01:47:52	0.952	0.951	0.96	0.956	0.149	0.148	0.149	0.148	0.688	0.671	0.645	0.672	0.941	0.947	0.936	0.937		01:47:52	0.951	0.95	0.949	0.948	0.142	0.145	0.14	0.141	0.611	0.588	0.621	0.601	0.893	0.936	0.94	0.942
01:52:52	0.952	0.95	0.959	0.956	0.147	0.145	0.147	0.145	0.674	0.657	0.63	0.657	0.94	0.946	0.935	0.936		01:52:52	0.951	0.949	0.948	0.947	0.14	0.144	0.139	0.139	0.596	0.574	0.608	0.585	0.892	0.935	0.939	0.943
01:57:52	0.951	0.948	0.958	0.955	0.145	0.144	0.144	0.143	0.659	0.643	0.618	0.641	0.94	0.945	0.933	0.936		01:57:52	0.951	0.949	0.948	0.947	0.139	0.143	0.136	0.137	0.583	0.562	0.596	0.574	0.893	0.935	0.94	0.942
02:02:52	0.95	0.948	0.958	0.954	0.143	0.141	0.142	0.141	0.645	0.627	0.604	0.627	0.94	0.945	0.933	0.935		02:02:52	0.95	0.948	0.946	0.946	0.137	0.141	0.134	0.135	0.569	0.551	0.582	0.562	0.893	0.936	0.939	0.943
02:07:52	0.95	0.947	0.957	0.953	0.141	0.139	0.14	0.139	0.631	0.613	0.588	0.613	0.938	0.944	0.933	0.934		02:07:52	0.951	0.949	0.946	0.945	0.136	0.14	0.132	0.133	0.559	0.54	0.572	0.551	0.893	0.936	0.939	0.942
02:12:52	0.949	0.946	0.956	0.953	0.14	0.138	0.139	0.138	0.618	0.601	0.578	0.6	0.938	0.943	0.932	0.934		02:12:52	0.95	0.949	0.945	0.945	0.134	0.139	0.13	0.132	0.548	0.529	0.559	0.538	0.893	0.935	0.938	0.942
02:17:52	0.948	0.947	0.955	0.951	0.138	0.136	0.137	0.136	0.605	0.586	0.564	0.588	0.938	0.942	0.931	0.933		02:17:52	0.951	0.949	0.945	0.943	0.133	0.138	0.129	0.13	0.536	0.518	0.55	0.528	0.892	0.935	0.939	0.942
02:22:52	0.947	0.946	0.955	0.951	0.136	0.134	0.135	0.134	0.593	0.574	0.551	0.574	0.937	0.942	0.931	0.933		02:22:52	0.95	0.949	0.944	0.943	0.132	0.137	0.127	0.129	0.528	0.508	0.539	0.518	0.892	0.935	0.939	0.942
02:27:52	0.947	0.945	0.954	0.95	0.135	0.133	0.134	0.133	0.58	0.564	0.54	0.564	0.936	0.942	0.93	0.931		02:27:52	0.949	0.948	0.943	0.942	0.13	0.137	0.126	0.127	0.517	0.5	0.529	0.51	0.892	0.934	0.939	0.941
02:32:52	0.946	0.944	0.953	0.949	0.133	0.133	0.132	0.131	0.568	0.552	0.53	0.553	0.935	0.941	0.93	0.931		02:32:52	0.95	0.949	0.942	0.942	0.13	0.135	0.125	0.126	0.509	0.491	0.52	0.502	0.891	0.935	0.939	0.941
02:37:52	0.946	0.943	0.953	0.949	0.132	0.13	0.131	0.13	0.557	0.542	0.519	0.542	0.935	0.94	0.93	0.931		02:37:52	0.95	0.948	0.943	0.942	0.129	0.135	0.125	0.124	0.5	0.483	0.513	0.495	0.891	0.935	0.938	0.94
02:42:52	0.944	0.943	0.953	0.948	0.13	0.129	0.13	0.129	0.547	0.531	0.51	0.533	0.935	0.94	0.929	0.93		02:42:52	0.949	0.948	0.942	0.941	0.128	0.134	0.124	0.123	0.492	0.476	0.506	0.488	0.891	0.935	0.938	0.941
02:47:52	0.944	0.941	0.953	0.948	0.129	0.128	0.129	0.127	0.539	0.523	0.501	0.526	0.933	0.939	0.928	0.93		02:47:52	0.949	0.948	0.941	0.94	0.128	0.133	0.124	0.122	0.484	0.469	0.497	0.482	0.891	0.934	0.938	0.941
02:52:52	0.943	0.941	0.952	0.948	0.128	0.126	0.127	0.126	0.53	0.514	0.494	0.516	0.933	0.939	0.927	0.928		02:52:52	0.949	0.949	0.941	0.94	0.127	0.133	0.124	0.121	0.478	0.462	0.491	0.476	0.891	0.934	0.939	0.94
02:57:52	0.943	0.941	0.952	0.947	0.127	0.125	0.126	0.125	0.522	0.506	0.486	0.508	0.933	0.938	0.926	0.928		02:57:52	0.948	0.948	0.94	0.94	0.126	0.132	0.123	0.12	0.472	0.456	0.484	0.469	0.89	0.934	0.938	0.941
03:02:52	0.942	0.94	0.951	0.946	0.126	0.124	0.125	0.124	0.514	0.499	0.479	0.5	0.932	0.937	0.926	0.927		03:02:52	0.948	0.947	0.941	0.938	0.126	0.132	0.123	0.119	0.466	0.45	0.479	0.464	0.89	0.934	0.938	0.94
03:07:52	0.942	0.939	0.951	0.946	0.125	0.123	0.124	0.124	0.506	0.492	0.473	0.494	0.932	0.937	0.926	0.927		03:07:52	0.949	0.948	0.94	0.938	0.126	0.132	0.123	0.118	0.46	0.444	0.473	0.458	0.89	0.934	0.937	0.941
03:23:11	0.941	0.938	0.948	0.944	0.123	0.121	0.122	0.121	0.486	0.472	0.455	0.474	0.929	0.934	0.924	0.925		03:23:11	0.947	0.947	0.936	0.937	0.12	0.13	0.119	0.116	0.443	0.426	0.456	0.442	0.889	0.932	0.937	0.939
03:38:11	0.939	0.936	0.945	0.942	0.121	0.119	0.12	0.119	0.469	0.455	0.439	0.457	0.928	0.934	0.922	0.923		03:38:11	0.946	0.946	0.934	0.934	0.115	0.128	0.114	0.115	0.429	0.412	0.44	0.428	0.888	0.93	0.935	0.937
03:53:11	0.938	0.935	0.945	0.94	0.12	0.118	0.118	0.118	0.454	0.441	0.425	0.442	0.926	0.932	0.921	0.922		03:53:11	0.944	0.944	0.934	0.932	0.114	0.126	0.112	0.114	0.415	0.398	0.425	0.414	0.887	0.929	0.934	0.936
04:08:11	0.936	0.933	0.944	0.938	0.118	0.117	0.117	0.117	0.441	0.427	0.411	0.428	0.924	0.93	0.92	0.92		04:08:11	0.943	0.942	0.932	0.932	0.113	0.125	0.112	0.113	0.402	0.385	0.412	0.402	0.885	0.928	0.933	0.934
04:23:11	0.934	0.932	0.942	0.938	0.118	0.116	0.117	0.116	0.428	0.415	0.4	0.415	0.923	0.929	0.917	0.919		04:23:11	0.942	0.941	0.931	0.929	0.113	0.124	0.111	0.113	0.39	0.372	0.399	0.389	0.884	0.927	0.931	0.932
04:38:11	0.933	0.931	0.94	0.937	0.118	0.116	0.116	0.116	0.416	0.403	0.388	0.403	0.921	0.926	0.916	0.917		04:38:11	0.94	0.939	0.93	0.929	0.113	0.123	0.111	0.113	0.378	0.36	0.387	0.378	0.883	0.925	0.929	0.93
04:53:11	0.932	0.929	0.939	0.936	0.117	0.116	0.116	0.116	0.405	0.391	0.377	0.392	0.92	0.925	0.915	0.915		04:53:11	0.94	0.939	0.929	0.927	0.113	0.123	0.111	0.112	0.366	0.349	0.376	0.367	0.882	0.924	0.928	0.93
05:08:11	0.93	0.929	0.939	0.935	0.117	0.116	0.116	0.116	0.394	0.381	0.367	0.38	0.919	0.923	0.912	0.914		05:08:11	0.939	0.937	0.926	0.926	0.113	0.122	0.111	0.113	0.355	0.339	0.366	0.358	0.881	0.923	0.927	0.927
05:23:11	0.929	0.927	0.936	0.933	0.118	0.117	0.117	0.117	0.384	0.371	0.357	0.37	0.916	0.922	0.911	0.913		05:23:11	0.938	0.936	0.925	0.925	0.113	0.12	0.112	0.113	0.346	0.329	0.356	0.349	0.879	0.921	0.925	0.927
05:38:11	0.928	0.926	0.935	0.933	0.118	0.117	0.117	0.117	0.374	0.361	0.347	0.36	0.915	0.92	0.91	0.91		05:38:11	0.936	0.935	0.924	0.923	0.113	0.119	0.112	0.113	0.336	0.319	0.347	0.34	0.878	0.92	0.923	0.926
05:53:11	0.926	0.925	0.934	0.931	0.118	0.117	0.117	0.117	0.365	0.351	0.339	0.351	0.914	0.918	0.908	0.909		05:53:11	0.935	0.934	0.922	0.922	0.114	0.117	0.112	0.114	0.327	0.311	0.339	0.332	0.877	0.918	0.922	0.923
06:08:11	0.926	0.924	0.933	0.93	0.119	0.117	0.118	0.118	0.356	0.343	0.33	0.342	0.912	0.917	0.906	0.907		06:08:11	0.934	0.933	0.922	0.921	0.114	0.116	0.113	0.114	0.319	0.303	0.331	0.325	0.875	0.917	0.92	0.922
06:23:11	0.925	0.922	0.932	0.929	0.119	0.118	0.118	0.118	0.347	0.335	0.322	0.334	0.911	0.915	0.905	0.905		06:23:11	0.933	0.932	0.92	0.92	0.115	0.115	0.113	0.115	0.311	0.295	0.324	0.318	0.874	0.915	0.919	0.92
06:38:11	0.923	0.921	0.931	0.928	0.12	0.118	0.119	0.119	0.339	0.327	0.315	0.326	0.908	0.913	0.903	0.904		06:38:11	0.932	0.93	0.919	0.919	0.115	0.114	0.113	0.115	0.304	0.288	0.317	0.311	0.872	0.914	0.917	0.918
06:53:11	0.922	0.92	0.929	0.927	0.121	0.119	0.12	0.12	0.332	0.32	0.307	0.319	0.907	0.912	0.901	0.903		06:53:11	0.931	0.93	0.917	0.917	0.115	0.115	0.114	0.116	0.297	0.281	0.31	0.309	0.87	0.912	0.915	0.917
07:08:11	0.921	0.919	0.929	0.925	0.121	0.12	0.12	0.12	0.325	0.313	0.301	0.312	0.905	0.91	0.9	0.901		07:08:11	0.929	0.928	0.917	0.916	0.116	0.115	0.114	0.116	0.29	0.275	0.304	0.299	0.869	0.91	0.912	0.915
07:23:11	0.921	0.919	0.928	0.924	0.122	0.12	0.121	0.121	0.318	0.306	0.295	0.305	0.903	0.909	0.897	0.899		07:23:11	0.928	0.927	0.915	0.914	0.116	0.116	0.115	0.117	0.284	0.269	0.298	0.294	0.867	0.909	0.911	0.912
07:38:11	0.919	0.917	0.926	0.923	0.122	0.121	0.121	0.121	0.312	0.3	0.289	0.298	0.901	0.906	0.895	0.897		07:38:11	0.927	0.925	0.914	0.913	0.116	0.116	0.115	0.117	0.279	0.263	0.292	0.289	0.865	0.906	0.908	0.91
07:53:11	0.918	0.916	0.926	0.922	0.123	0.121	0.122	0.122	0.306	0.294	0.283	0.293	0.9	0.905	0.894	0.895		07:53:11	0.925	0.924	0.913	0.912	0.117	0.117	0.116	0.118	0.273	0.258	0.287	0.284	0.864	0.904	0.905	0.908
08:08:11	0.917	0.915	0.925	0.921	0.123	0.122	0.123	0.122	0.3	0.288	0.278	0.287	0.898	0.902	0.892	0.893		08:08:11	0.924	0.923	0.911	0.91	0.118	0.117	0.116	0.118	0.268	0.253	0.282	0.28	0.861	0.902	0.904	0.905
08:23:11	0.915	0.914	0.923	0.92	0.124	0.123	0.123	0.123	0.294	0.283	0.273	0.281	0.896	0.9	0.89	0.892		08:23:11	0.922	0.921	0.91	0.91	0.118	0.118	0.117	0.119	0.263	0.248	0.278	0.275	0.859	0.899	0.901	0.902
08:53:31	0.914	0.912	0.921	0.918	0.125	0.124	0.124	0.125	0.284	0.273	0.263	0.272	0.892	0.896	0.885	0.887		08:53:31	0.919	0.917	0.907	0.907	0.119	0.119	0.118	0.12	0.253	0.239	0.269	0.267	0.854	0.893	0.894	0.896
09:23:31	0.912	0.909	0.918	0.915	0.127	0.126	0.126	0.126	0.274	0.263	0.255	0.262	0.887	0.891	0.88	0.882		09:23:31	0.914	0.913	0.903	0.902	0.12	0.119	0.119	0.121	0.244	0.231	0.26	0.26	0.848	0.886	0.884	0.887
09:53:31	0.909	0.907	0.916	0.912	0.128	0.127	0.127	0.127	0.266	0.255	0.246	0.254	0.882	0.885	0.875	0.878		09:53:31	0.906	0.907	0.899	0.899	0.12	0.12	0.119	0.122	0.237	0.223	0.253	0.253	0.841	0.877	0.873	0.876
10:23:31	0.906	0.903	0.913	0.91	0.129	0.128	0.129	0.129	0.258	0.247	0.239	0.246	0.876	0.879	0.869	0.871		10:23:31	0.897	0.9	0.894	0.894	0.121	0.12	0.12	0.122	0.23	0.217	0.246	0.247	0.832	0.866	0.858	0.86
10:53:31	0.902	0.901	0.91	0.907	0.131	0.13	0.13	0.13	0.25	0.239	0.232	0.239	0.87	0.872	0.862	0.864		10:53:31	0.887	0.891	0.888	0.887	0.121	0.121	0.12	0.123	0.223	0.211	0.239	0.242	0.822	0.851	0.84	0.842
11:23:31	0.898	0.897	0.905	0.902	0.132	0.131	0.131	0.131	0.243	0.233	0.225	0.232	0.862	0.862	0.852	0.855		11:23:31	0.877	0.879	0.88	0.88	0.122	0.121	0.12	0.124	0.217	0.205	0.234	0.236	0.81	0.834	0.821	0.825
11:53:31	0.893	0.892	0.901	0.897	0.134	0.133	0.133	0.133	0.236	0.226	0.219	0.225	0.852	0.851	0.839	0.844		11:53:31	0.867	0.867	0.871	0.87	0.122	0.121	0.121	0.124	0.212	0.2	0.229	0.231	0.795	0.815	0.806	0.809
12:23:31	0.887	0.886	0.895	0.891	0.135	0.134	0.134	0.134	0.23	0.22	0.214	0.219	0.841	0.837	0.826	0.831		12:23:31	0.857	0.857	0.861	0.86	0.123	0.121	0.122	0.125	0.207	0.195	0.223	0.227	0.781	0.797	0.79	0.794
12:53:31	0.879	0.879	0.887	0.883	0.136	0.136	0.135	0.136	0.224	0.214	0.208	0.214	0.827	0.822	0.812	0.816		12:53:31	0.846	0.846	0.851	0.85	0.123	0.122	0.121	0.125	0.202	0.192	0.219	0.223	0.765	0.777	0.773	0.777
13:23:31	0.871	0.871	0.878	0.875	0.138	0.138	0.137	0.137	0.218	0.209	0.203	0.209	0.812	0.808	0.797	0.801		13:23:31	0.835	0.836	0.84	0.839	0.123	0.122	0.122	0.126	0.198	0.187	0.215	0.219	0.748	0.759	0.756	0.759
13:53:31	0.861	0.861	0.869	0.864	0.139	0.139	0.138	0.139	0.214	0.205	0.199	0.204	0.798	0.793	0.781	0.787		13:53:31	0.823	0.824	0.828	0.828	0.123	0.122	0.121	0.126	0.194	0.184	0.21	0.215	0.731	0.742	0.737	0.741
14:23:31	0.851	0.851	0.859	0.854	0.14	0.141	0.14	0.14	0.209	0.201	0.195	0.2	0.783	0.777	0.766	0.771		14:23:31	0.81	0.811	0.816	0.815	0.123	0.122	0.122	0.127	0.19	0.181	0.205	0.212	0.712	0.724	0.719	0.722
14:53:31	0.841	0.841	0.849	0.844	0.142	0.142	0.141	0.141	0.205	0.196	0.191	0.196	0.768	0.76	0.75	0.755		14:53:31	0.796	0.797	0.802	0.802	0.123	0.121	0.122	0.127	0.187	0.177	0.2	0.208	0.693	0.706	0.701	0.705
